# Supplementary material for: Analysis of the Antibacterial Properties of Compound Essential Oil and the Main Antibacterial Components of Unilateral Essential Oils
Source: Molecules. 2023 Aug 28;28(17):6304. doi: 10.3390/molecules28176304 (PMC10489134; doi:10.3390/molecules28176304)
Supplement: Supplementary file 1 [file molecules-28-06304-s001.zip]

Archive with 1 entries (1 files):
- molecules-2544418-supplementary.pdf
